# Supplementary material for: Joint bayesian convolutional sparse coding for image super-resolution
Source: PLoS One. 2018 Sep 5;13(9):e0201463. doi: 10.1371/journal.pone.0201463 (PMC6124716; doi:10.1371/journal.pone.0201463)
Supplement: S1 Dataset — (ZIP) [file pone.0201463.s007.zip]

Archive with 23 entries (20 files):
- data/
- data/Set14/
- data/Set14/baboon.bmp
- data/Set14/barbara.bmp
- data/Set14/bridge.bmp
- data/Set14/coastguard.bmp
- data/Set14/comic.bmp
- data/Set14/face.bmp
- data/Set14/flowers.bmp
- data/Set14/foreman.bmp
- data/Set14/gnd.bmp
- data/Set14/lenna.bmp
- data/Set14/man.bmp
- data/Set14/monarch.bmp
- data/Set14/pepper.bmp
- data/Set14/ppt3.bmp
- data/Set14/zebra.bmp
- data/Set5/
- data/Set5/baby_GT.bmp
- data/Set5/bird_GT.bmp
- data/Set5/butterfly_GT.bmp
- data/Set5/head_GT.bmp
- data/Set5/woman_GT.bmp
